# Supplementary material for: Spatial patterns and socio-environmental determinants of gonorrhea incidence in China
Source: Front Public Health. 2025 Dec 9;13:1698923. doi: 10.3389/fpubh.2025.1698923 (PMC12722431; doi:10.3389/fpubh.2025.1698923)
Supplement: Supplementary file 1 [file Table_1.xls]

## Sheet: Sheet1
Region	Gonorrhea Incidence	GDP per capita	Urbanization Rate	Illiteracy rate	Number of licensed physicians per 1,000 population	Hospital Bed Utilization Rate	Sex ratio	PM2.5
Beijing	4.67	190313	87.57	0.84	5.26	54.7	104.18	30
Tianjin	2.13	119235	85.11	1.65	3.86	42.5	105.01	37
Hebei	0.97	56995	61.65	2.18	3.54	52	98.77	36.8
Shanxi	2.31	73675	63.96	1.73	3.26	46.9	104.37	38
Inner Mongolia	3.6	96474	68.6	3.75	3.58	30.6	104.11	22
Liaoning	1.69	68775	73	1.49	3.18	48.5	97.25	31
Jilin	1.25	55347	63.72	1.82	3.69	52.4	99.82	25
Heilongjiang	1.35	51096	66.21	2.48	3.17	57.1	99.96	24
Shanghai	5.38	179907	89.33	1.66	3.48	78.6	107.87	25
Jiangsu	6.3	144390	74.42	2.79	3.28	65.8	103	32
Zhejiang	20.58	118496	73.38	3.71	3.75	68	109.39	24
Anhui	5.89	73603	60.15	5.05	3.04	51.9	104.25	34.9
Fujian	9.74	126829	70.11	2.9	2.77	61.8	107.38	19
Jiangxi	6.37	70923	62.07	2.37	2.5	65.1	106.92	27
Shandong	2.99	86003	64.54	4.28	3.44	56.1	102.88	36
Henan	2.24	62106	57.07	3.2	3.2	61.9	100.79	47.7
Hubei	4.13	92059	64.67	3.02	3.03	57.9	106.18	36
Hunan	4.55	73598	60.31	2.41	3.01	60.9	104.83	34
Guangdong	17.48	101905	74.79	2.19	2.63	60.5	111.55	20
Guangxi	12.23	52164	55.65	2.96	2.75	66.4	107.25	26.2
Hainan	14.37	66602	61.49	3.66	2.98	53.4	113.36	12
Chongqing	7.78	90663	70.96	2.2	2.94	58.8	102.04	31
Sichuan	3.86	67777	58.35	4.29	3.08	65.9	101.78	31
Guizhou	10.51	52321	54.81	7.98	2.84	67.7	104.55	21
Yunnan	14.74	61716	51.72	5.56	2.82	59.1	106.1	18.375
Tibet	5.68	58438	37.39	34.55	3.04	51.6	109.7	8.714
Shaanxi	3.55	82864	64.02	3.35	3.18	57.4	104.1	40
Gansu	2.1	44968	54.19	9.05	2.9	54.2	103.21	26
Qinghai	1.63	60724	61.43	9.69	3.19	45.4	100.95	20
Ningxia	2.18	69781	66.34	5.96	3.12	49.1	103.89	30
Xinjiang	3.5	68552	57.89	3.91	2.73	41.7	107.03	32
